# Supplementary material for: NGS Analysis Confirms Common TP53 and RB1 Mutations, and Suggests MYC Amplification in Ocular Adnexal Sebaceous Carcinomas
Source: Int J Mol Sci. 2021 Aug 6;22(16):8454. doi: 10.3390/ijms22168454 (PMC8395148; doi:10.3390/ijms22168454)
Supplement: Supplementary file 1 [file ijms-22-08454-s001.zip]

Archive with 1 entries (1 files):
- Supplemental Figure S1.pdf
